# Supplementary material for: The prevalence of human papillomavirus in oropharyngeal cancer in a New Zealand population
Source: PLoS One. 2017 Oct 19;12(10):e0186424. doi: 10.1371/journal.pone.0186424 (PMC5648183; doi:10.1371/journal.pone.0186424)
Supplement: S1 File — (XLSX) [file pone.0186424.s001.xlsx]

## Sheet: final results 260517
study number	p16 result	existing p16 slide	exisitng p16 result	beta globin result	HPV 16 result	gp5/6 result	Sex	Ethnicity	Age at diagnosis	living/deceased
157	focally pos	yes	only a few cells	pos	neg	neg	M	NZ European	77	living
21	focally pos			pos	neg	neg	M	NZ European	67	deceased
23	focally pos			pos	neg	neg	M	NZ European	71	deceased
49	focally pos			pos	neg	neg	M	Other European	58	deceased
125	focally pos			pos	neg	neg	F	NZ European	83	deceased
146	focally pos			pos	neg	neg	M	NZ European	56	deceased
198	focally pos			pos	neg	neg	M	NZ European	52	deceased
238	focally pos			pos	neg	neg	M	NZ European	59	deceased
243	focally pos			pos	neg	neg	M	NZ European	52	deceased
7	focally pos			pos	pos		F	NZ European	70	deceased
10	focally pos			pos	pos		M	Other European	81	deceased
25	focally pos			pos	pos		F	NZ European	69	deceased
30	focally pos			pos	pos		M	NZ European	61	living
34	focally pos			pos	pos		F	NZ European	75	deceased
47	focally pos			pos	pos		F	NZ European	64	deceased
54	focally pos			pos	pos		M	Other European	46	deceased
59	focally pos			pos	pos		M	NZ Maori	74	deceased
81	focally pos			pos	pos		M	NZ European	59	deceased
220	focally pos			pos	pos		M	Other European	60	deceased
51	focally pos			pos	pos		M	NZ European	80	deceased
52	focally pos			neg			F	NZ European	63	deceased
192	neg	yes	focal positive	pos	neg		M	NZ European	53	deceased
206	neg	yes	neg but pos adjacent epi	pos	neg		M	NZ Maori	54	deceased
14	neg			pos	neg		M	NZ European	76	living
46	neg			pos	neg		M	NZ European	67	deceased
108	neg			pos	neg		M	NZ European	62	deceased
118	neg			pos	neg		M	NZ European	68	living
145	neg			pos	neg		M	Other European	59	deceased
147	neg			pos	neg		F	NZ European	73	deceased
150	neg			pos	neg		M	NZ European	64	deceased
154	neg			pos	neg		M	Other European	68	deceased
183	neg			pos	neg		M	NZ European	71	deceased
186	neg			pos	neg		F	NZ European	70	deceased
199	neg			pos	neg		M	Not Stated	70	living
255	neg			pos	neg		F	NZ European	49	deceased
260	neg			pos	neg		M	NZ European	74	deceased
86	neg			pos	neg		M	NZ European	57	living
251	neg			pos	neg		M	Other European	83	deceased
62	neg	yes	neg	pos	neg		M	Other European	62	deceased
109	neg			pos	neg		M	NZ European	78	deceased
113	neg			pos	neg		F	Other European	50	deceased
124	neg			pos	neg		M	NZ European	67	deceased
126	neg			pos	neg		F	NZ European	39	deceased
144	neg			pos	neg		M	NZ European	57	deceased
197	neg			pos	neg		M	NZ European	83	deceased
224	neg			pos	neg		M	Other European	72	deceased
234	neg			pos	neg		M	NZ European	54	deceased
235	neg			pos	neg		F	Other European	60	deceased
249	neg			pos	neg		M	NZ European	50	deceased
256	neg			pos	neg		M	NZ European	67	deceased
261	neg			pos	neg		M	Other European	66	deceased
115	neg			pos	neg		M	NZ European	77	deceased
176	neg			pos	neg		M	NZ European	68	deceased
222	neg			pos	neg		F	NZ European	50	deceased
230	neg			pos	neg		F	NZ European	91	deceased
232	neg			pos	neg		F	NZ European	78	deceased
252	neg			pos	neg		F	NZ European	80	deceased
55	neg	yes	neg	pos	pos		M	NZ European	70	deceased
100	neg	yes	neg (patchy staining noted)	pos	pos		M	NZ European	58	living
24	neg			pos	pos		M	NZ European	70	deceased
44	neg			pos	pos		M	NZ European	74	deceased
57	neg			pos	pos		M	NZ European	71	deceased
80	neg			pos	pos		M	NZ Maori	60	deceased
82	neg			pos	pos		M	NZ Maori	59	deceased
83	neg			pos	pos		F	Other European	70	deceased
114	neg			pos	pos		M	Other European	64	deceased
148	neg			pos	pos		F	NZ European	72	deceased
151	neg			pos	pos		M	NZ European	69	deceased
152	neg			pos	pos		M	NZ European	63	deceased
191	neg			pos	pos		M	NZ European	56	deceased
194	neg			pos	pos		M	NZ European	60	deceased
200	neg			pos	pos		F	NZ European	72	deceased
227	neg			pos	pos		M	Tongan	69	deceased
221	neg			pos	pos		M	NZ European	74	deceased
134	neg	yes		neg			M	NZ Maori	67	deceased
163	neg			neg			F	Other European	52	deceased
165	neg			neg			M	NZ European	69	deceased
1	neg			neg			F	NZ European	75	deceased
15	neg			neg			M	NZ European	34	living
78	neg						F	NZ Maori	51	deceased
79	neg						M	NZ European	74	deceased
162	neg						M	NZ Maori	49	deceased
170	neg						F	NZ European	74	deceased
173	neg						F	NZ European	59	living
175	neg						M	NZ European	53	deceased
178	neg						F	NZ European	56	deceased
181	neg						M	NZ European	69	deceased
84	neg						M	NZ European	86	deceased
168	neg						M	NZ European	58	deceased
171	neg						F	NZ European	64	deceased
174	neg						M	Other European	54	deceased
182	neg						M	NZ European	62	deceased
257	neg			pos	neg		F	NZ European	81	deceased
213	neg	yes	neg (background mucosa stained)	pos	neg		F	NZ European	67	deceased
64	pos	yes	pos	pos	neg	neg	M	NZ European	74	deceased
50	pos			pos	neg	neg	M	NZ European	63	deceased
88	pos			pos	neg	neg	F	NZ European	51	living
244	pos			pos	neg	neg	M	NZ European	96	deceased
266	pos			pos	neg	neg	M	NZ European	39	deceased
32	pos			pos	neg	pos	M	NZ European	46	living
72	pos			pos	neg	pos (33)	M	NZ European	42	living
39	pos			pos	neg	pos (35)	M	NZ European	50	living
17	pos	yes	pos	pos	pos		M	NZ European	59	deceased
19	pos	yes	pos	pos	pos		M	NZ European	46	living
36	pos	yes	pos	pos	pos		F	NZ European	46	living
37	pos	yes	pos	pos	pos		M	Not Stated	39	living
42	pos	yes	pos	pos	pos		F	NZ European	47	living
53	pos	yes	pos	pos	pos		M	NZ European	64	living
61	pos	yes	pos	pos	pos		M	NZ Maori	51	deceased
63	pos	yes	pos	pos	pos		M	NZ Maori	43	deceased
68	pos	yes	pos	pos	pos		M	NZ European	70	living
71	pos	yes	pos	pos	pos		M	NZ Maori	47	living
75	pos	yes	pos	pos	pos		F	NZ Maori	43	living
90	pos	yes	pos	pos	pos		M	NZ European	50	living
91	pos	yes	pos	pos	pos		M	NZ European	50	living
92	pos	yes	pos	pos	pos		M	NZ European	58	living
97	pos	yes	pos	pos	pos		M	Other European	57	living
98	pos	yes	pos	pos	pos		M	NZ European	44	deceased
99	pos	yes	pos	pos	pos		F	NZ Maori	52	living
101	pos	yes	pos	pos	pos		M	NZ European	59	living
104	pos	yes	pos	pos	pos		M	NZ Maori	49	living
105	pos	yes	pos	pos	pos		M	Other European	54	living
106	pos	yes	pos	pos	pos		M	NZ Maori	59	living
107	pos	yes	pos	pos	pos		M	NZ European	70	living
116	pos	yes	pos	pos	pos		M	NZ European	55	deceased
121	pos	yes	pos	pos	pos		M	NZ European	65	living
122	pos	yes	pos	pos	pos		F	NZ European	52	living
135	pos	yes	pos	pos	pos		M	NZ European	51	living
136	pos	yes	pos	pos	pos		M	NZ European	71	deceased
137	pos	yes	pos	pos	pos		M	NZ European	51	living
138	pos	yes	pos	pos	pos		M	Other European	56	living
139	pos	yes	pos	pos	pos		F	Other European	66	living
149	pos	yes	pos	pos	pos		M	Other European	68	deceased
153	pos	yes	pos	pos	pos		F	NZ European	58	living
155	pos	yes	pos	pos	pos		M	Other European	72	living
204	pos	yes	pos	pos	pos		F	NZ European	48	deceased
205	pos	yes	pos	pos	pos		M	NZ Maori	72	deceased
207	pos	yes	pos	pos	pos		F	NZ European	81	deceased
208	pos	yes	pos	pos	pos		M	NZ European	56	living
209	pos	yes	pos	pos	pos		M	NZ European	61	living
210	pos	yes	pos	pos	pos		M	NZ European	55	living
211	pos	yes	pos	pos	pos		M	NZ European	63	living
212	pos	yes	pos	pos	pos		M	NZ European	54	living
214	pos	yes	pos	pos	pos		F	NZ European	54	living
215	pos	yes	pos	pos	pos		M	NZ European	50	deceased
216	pos	yes	pos	pos	pos		F	NZ European	35	living
217	pos	yes	pos	pos	pos		F	NZ Maori	50	living
218	pos	yes	pos	pos	pos		M	NZ European	61	living
2	pos			pos	pos		M	NZ European	68	deceased
3	pos			pos	pos		M	NZ Maori	40	deceased
4	pos			pos	pos		M	NZ Maori	64	deceased
5	pos			pos	pos		M	NZ European	49	deceased
6	pos			pos	pos		M	NZ Maori	44	deceased
8	pos			pos	pos		M	NZ Maori	74	deceased
9	pos			pos	pos		M	NZ Maori	54	deceased
11	pos			pos	pos		M	NZ European	55	deceased
12	pos			pos	pos		M	NZ European	53	living
13	pos			pos	pos		M	NZ Maori	54	living
16	pos			pos	pos		M	Other European	58	deceased
18	pos			pos	pos		M	NZ European	62	living
20	pos			pos	pos		M	NZ European	54	living
22	pos			pos	pos		M	NZ Maori	54	deceased
26	pos			pos	pos		F	NZ European	67	deceased
27	pos			pos	pos		M	NZ European	52	living
28	pos			pos	pos		M	NZ European	61	living
29	pos			pos	pos		M	NZ European	56	living
31	pos			pos	pos		M	NZ European	62	living
33	pos			pos	pos		M	Other European	60	deceased
35	pos			pos	pos		M	NZ Maori	55	living
38	pos			pos	pos		M	Not Stated	57	living
40	pos			pos	pos		M	NZ European	57	living
43	pos			pos	pos		M	NZ European	38	living
45	pos			pos	pos		M	NZ European	45	deceased
48	pos			pos	pos		M	NZ European	67	deceased
56	pos			pos	pos		M	NZ European	80	deceased
60	pos			pos	pos		M	NZ European	52	deceased
65	pos			pos	pos		M	Other European	60	deceased
66	pos			pos	pos		M	NZ European	57	deceased
67	pos			pos	pos		M	NZ European	77	living
69	pos			pos	pos		M	NZ European	54	living
70	pos			pos	pos		M	NZ European	52	living
73	pos			pos	pos		M	NZ European	29	living
77	pos			pos	pos		F	NZ European	57	living
85	pos			pos	pos		F	NZ European	61	living
87	pos			pos	pos		M	Other European	61	living
89	pos			pos	pos		M	Other European	53	deceased
93	pos			pos	pos		M	NZ Maori	50	deceased
94	pos			pos	pos		M	Other European	71	deceased
95	pos			pos	pos		M	NZ European	60	living
96	pos			pos	pos		M	NZ European	60	living
110	pos			pos	pos		M	NZ European	75	deceased
111	pos			pos	pos		M	Other European	56	deceased
112	pos			pos	pos		F	Other European	41	deceased
117	pos			pos	pos		F	NZ European	73	living
119	pos			pos	pos		M	NZ European	51	deceased
120	pos			pos	pos		M	NZ European	47	living
123	pos			pos	pos		M	NZ European	55	living
127	pos			pos	pos		M	NZ European	48	deceased
128	pos			pos	pos		M	NZ European	73	living
129	pos			pos	pos		M	NZ European	52	living
130	pos			pos	pos		F	NZ European	59	living
131	pos			pos	pos		M	NZ European	54	living
132	pos			pos	pos		M	NZ European	64	living
133	pos			pos	pos		M	NZ European	58	living
140	pos			pos	pos		M	NZ European	56	living
143	pos			pos	pos		F	NZ European	61	living
156	pos			pos	pos		M	NZ European	40	living
184	pos			pos	pos		M	Other European	55	deceased
185	pos			pos	pos		M	NZ European	57	living
187	pos			pos	pos		M	NZ European	48	living
188	pos			pos	pos		M	Other European	78	deceased
189	pos			pos	pos		M	Other European	55	living
193	pos			pos	pos		M	NZ European	53	living
195	pos			pos	pos		F	NZ European	68	deceased
196	pos			pos	pos		M	NZ Maori	65	deceased
201	pos			pos	pos		F	Other European	81	deceased
202	pos			pos	pos		M	NZ European	40	deceased
203	pos			pos	pos		M	NZ European	72	living
223	pos			pos	pos		M	NZ Maori	63	deceased
225	pos			pos	pos		M	NZ European	55	living
226	pos			pos	pos		F	NZ European	77	deceased
228	pos			pos	pos		M	Other European	42	living
229	pos			pos	pos		M	NZ European	66	deceased
236	pos			pos	pos		M	NZ European	45	living
237	pos			pos	pos		M	NZ European	39	living
239	pos			pos	pos		M	NZ European	62	living
241	pos			pos	pos		M	NZ European	57	living
242	pos			pos	pos		M	Other Asian	51	living
248	pos			pos	pos		M	NZ European	60	deceased
253	pos			pos	pos		M	NZ European	77	deceased
254	pos			pos	pos		M	NZ European	68	living
263	pos			pos	pos		M	NZ European	42	deceased
265	pos			pos	pos		M	NZ Maori	60	deceased
267	pos			pos	pos		M	NZ European	59	living
141	pos			neg			M	NZ European	70	deceased
142	pos			neg			M	Other European	68	deceased
240	pos			neg			M	NZ European	56	deceased
102	pos	yes	pos				M	NZ European	59	living
103	pos	yes	pos				M	Other European	61	living
159	pos						M	NZ European	44	living
160	pos						M	Other European	68	deceased
161	pos						M	NZ European	45	deceased
164	pos						M	NZ European	42	living
166	pos						M	NZ European	74	deceased
167	pos						M	NZ European	61	deceased
169	pos						F	Other European	78	deceased
172	pos						F	NZ European	50	living
177	pos						F	NZ European	58	deceased
179	pos						M	NZ European	69	deceased
180	pos						F	NZ European	38	living
